# Supplementary material for: Response Regulator Heterodimer Formation Controls a Key Stage in Streptomyces Development
Source: PLoS Genet. 2014 Aug 7;10(8):e1004554. doi: 10.1371/journal.pgen.1004554 (PMC4125116; doi:10.1371/journal.pgen.1004554)
Supplement: Table S1 — List of Group I genes describing peak positions, annotations, microarray fold change and p values for expression in the ΔbldM and ΔwhiI mutant backgrounds. (XLSX) [file pgen.1004554.s005.xlsx]

## Sheet: Sheet1
Table S1
BldM ChIP-seq					ΔbldM MICROARRAY					ΔwhiI MICROARRAY
significance	centre position	enrichment	locus tag	product	fold change	p-value	expression	DNA-strand	peak upstream?	fold change	p-value	expression
1	1678624	4.06477	SVEN_1501	putative secreted protein	6.32661	2.2663646E-4	DOWN	-1	yes	0.956746	0.580844	NOT-SIGNIF
1	2070220	6.52689	SVEN_1856	putative regulator	3.0992	0.00204106	DOWN	-1	yes	1.04562	0.383208	NOT-SIGNIF
1	2210180	6.55885	SVEN_1998	hypothetical protein	17.9021	2.2663646E-5	DOWN	1	yes	0.976456	0.367403	NOT-SIGNIF
1	3045500	6.29113	SVEN_2776	Sporulation regulatory protein WhiB	3.03432	0.00251833	DOWN	-1	yes	0.756136	0.880536	NOT-SIGNIF
1	3373015	7.3742	SVEN_3079	hypothetical protein	14.0977	3.5995203E-5	DOWN	-1	yes	0.936547	0.681261	NOT-SIGNIF
1	3517727	5.46193	SVEN_3209	alanine-rich protein	21.6758	9.332089E-6	DOWN	-1	yes	1.26422	0.190959	NOT-SIGNIF
1	3737967	3.53841	SVEN_3419	Spermidine synthase	2.28047	0.00579523	DOWN	-1	yes	0.641524	0.963205	NOT-SIGNIF
1	3862587	5.15566	SVEN_3556	hypothetical protein	9.61664	9.1987735E-5	DOWN	1	yes	0.588228	0.785818	NOT-SIGNIF
1	4019553	6.4486	SVEN_3704	Transcriptional regulator, SsgR	8.80329	1.1731769E-4	DOWN	1	yes	1.80812	0.0219957	NOT-SIGNIF
1	4148030	4.72569	SVEN_3825	hypothetical protein	2.1161	0.0072337	DOWN	1	yes	1.00488	0.372889	NOT-SIGNIF
1	4433858	4.73339	SVEN_4089	hypothetical protein	6.16192	2.546327E-4	DOWN	-1	yes	1.62988	0.0517491	NOT-SIGNIF
1	4493527	6.11753	SVEN_4150	hypothetical protein	42.9332	0	DOWN	-1	yes	1.67368	0.0351407	NOT-SIGNIF
1	4772932	3.97212	SVEN_4432	hypothetical protein	2.30716	0.00595254	DOWN	1	yes	0.989841	0.273577	NOT-SIGNIF
1	5188904	6.24797	SVEN_4824	glycosyltransferase	26.68	2.666311E-6	DOWN	1	yes	1.74266	0.0680549	NOT-SIGNIF
1	5929693	4.56374	SVEN_5469	GTP pyrophosphokinase , (p)ppGpp synthetase I, RshA	5.5303	3.8394882E-4	DOWN	1	yes	1.232	0.212206	NOT-SIGNIF
1	5979310	4.00432	SVEN_5505	putative membrane protein	27.6019	2.666311E-6	DOWN	1	yes	1.57401	0.114281	NOT-SIGNIF
1	7796821	6.24734	SVEN_7110	cAMP-binding proteins, EshA	113.095	0	DOWN	1	yes	0.878606	0.508715	NOT-SIGNIF
