# Supplementary material for: Response Regulator Heterodimer Formation Controls a Key Stage in Streptomyces Development
Source: PLoS Genet. 2014 Aug 7;10(8):e1004554. doi: 10.1371/journal.pgen.1004554 (PMC4125116; doi:10.1371/journal.pgen.1004554)
Supplement: Table S2 — List of Group II genes describing peak positions, annotations, microarray fold change and p values for expression in the ΔbldM and ΔwhiI mutant backgrounds. The presence or absence of peaks in the corresponding FLAG-WhiI ChIP-Seq experiment is also shown. (XLSX) [file pgen.1004554.s006.xlsx]

## Sheet: Sheet1
Table S2
BldM ChIP-seq					ΔbldM MICROARRAY					WhiI ChIP-seq			ΔwhiI MICROARRAY
significance	centre position	enrichment	locus tag	product	fold change	p-value	expression	DNA-strand	peak upstream?	significance	centre position	enrichment	fold change	p-value	expression	enriched in FLAG-WhiI ChIP-seq?
1	1148789	5.44508	SVEN_1006	small membrane protein, SmeA	10.8317	7.465671E-5	DOWN	1	yes	1	1148737	4.04257	7.60598	5.3326225E-5	DOWN	yes
1	1424621	5.64706	SVEN_1263	hypothetical protein	38.0241	0	DOWN	1	yes	1	1424739	2.01566	28.6447	0	DOWN	yes
1	1520550	5.43506	SVEN_1357	hypothetical protein	6.51166	2.5996534E-4	DOWN	1	yes	1	1520542	4.23298	5.67404	1.5197974E-4	DOWN	no
1	1577663	5.40963	SVEN_1411	Glucoamylase and related glycosyl hydrolases	2.63239	0.00341954	DOWN	1	yes	1	1577668	3.06697	2.5865	0.00170377	DOWN	yes
1	1634238	4.97295	SVEN_1456	putative integral membrane protein	23.9156	5.332622E-6	DOWN	1	yes	1	1634323	3.51677	14.7412	7.998933E-6	DOWN	yes
1	1657155	3.75056	SVEN_1482	alkaline shock protein 23	2.92808	0.00238635	DOWN	-1	yes	1	1657104	3.03134	2.14841	0.00340888	DOWN	no
1	1665676	5.01095	SVEN_1490	putative secreted protein	1.94222	0.00963072	DOWN	-1	yes	1	1665718	3.50939	2.07662	0.00387815	DOWN	yes
1	2177598	5.12376	SVEN_1961	NG,NG-dimethylarginine dimethylaminohydrolase 1	19.0439	1.5997866E-5	DOWN	1	yes	1	2177673	2.9762	22.6892	3.9994666E-6	DOWN	yes
1	2399113	5.43618	SVEN_2230	Nitrate or nitrite transporter	3.86111	0.00113985	DOWN	1	yes	1	2399104	2.90056	4.57108	3.1062524E-4	DOWN	yes
1	3067163	5.82929	SVEN_2794	hypothetical protein	44.8565	0	DOWN	-1	yes	0.874	3067200	2.25961	52.8291	0	DOWN	yes
1	3846834	3.70117	SVEN_3541	integral membrane protein	49.4286	0	DOWN	1	yes	1	3846785	3.52704	49.8952	0	DOWN	yes
1	4117711	4.51644	SVEN_3795	ATPase	2.16093	0.00706972	DOWN	-1	yes	1	4117633	2.22038	1.96179	0.00534329	DOWN	yes
1	4842061	4.18649	SVEN_4487	putative sigma factor	3.60039	0.00132649	DOWN	-1	yes	0.926	4842015	2.29438	3.34405	7.425677E-4	DOWN	no
1	5117669	4.90478	SVEN_4755	hypothetical protein	12.0123	5.065991E-5	DOWN	-1	yes	1	5117592	2.9668	10.5103	1.8664177E-5	DOWN	yes
1	5130241	5.17798	SVEN_4765	Oligopeptide ABC transporter, periplasmic oligopeptide-binding protein OppA	28.8078	2.666311E-6	DOWN	1	yes	1	5130194	3.5809	21.0449	3.9994666E-6	DOWN	yes
1	5713253	5.52817	SVEN_5283	Cell division protein FtsH	3.56546	0.00133316	DOWN	1	yes	1	5713326	3.28341	2.77782	0.00132116	DOWN	yes
1	6323073	3.77415	SVEN_5810	UDP-N-acetylglucosamine 1-carboxyvinyltransferase, MurA2	4.5783	6.399147E-4	DOWN	-1	yes	1	6323431	4.31822	5.39768	1.706439E-4	DOWN	yes
0.928	6913293	2.98173	SVEN_6330	hypothetical protein	9.82456	9.998667E-5	DOWN	1	yes	1	6913288	2.37238	10.312	1.9997335E-5	DOWN	no
1	7301026	5.01205	SVEN_6675	N-acyl-L-amino acid amidohydrolase	9.69073	9.8653516E-5	DOWN	-1	yes	1	7301179	3.22399	6.51793	7.998934E-5	DOWN	yes
1	7445819	5.2104	SVEN_6798	WhiE I protein	23.739	3.9994666E-6	DOWN	-1	yes	1	7445791	3.0022	26.4903	0	DOWN	no
1	7474040	6.08398	SVEN_6826	putative integral membrane protein	50.5335	0	DOWN	1	yes	1	7474028	2.96133	42.7855	0	DOWN	yes
1	7475737	5.01205	SVEN_6827	putative lipoprotein	4.74939	6.825756E-4	DOWN	-1	yes	1	7475799	3.11029	3.25962	9.092121E-4	DOWN	yes
1	8014621	5.08407	SVEN_7285	putative transcriptional regulator	2.40156	0.00488468	DOWN	1	yes	1	8014560	2.64015	2.37649	0.00231569	DOWN	yes
