# Supplementary material for: Response Regulator Heterodimer Formation Controls a Key Stage in Streptomyces Development
Source: PLoS Genet. 2014 Aug 7;10(8):e1004554. doi: 10.1371/journal.pgen.1004554 (PMC4125116; doi:10.1371/journal.pgen.1004554)
Supplement: Table S4 — Oligonucleotides used for cloning and DNase I footprinting. Restriction sites in the primers are shown. (XLSX) [file pgen.1004554.s008.xlsx]

## Sheet: Sheet1
Table S4
primer name	sequence	restriction sites	comments
BldM t25 F	AATGGATCCCATGACATCCGTTCTCGTCTGCG	BamHI	primers for cloning of WhiI and BldM in pUT18 and pKT25 for bacterial two hybrid system
BldM t25 R	AATGGTACCGACCTGCGATTCAGCGAACCAG	KpnI
whiI t25 F	AATGGATCCCGTGTCCGTTCTCCTCGAGCAG	BamHI
whiI t25 R	AATGGTACCGGTCCGTCAGTGGATGATC	KpnI
bldM t18 F	AATAAGCTTGATGACATCCGTTCTCGTCTGCG	HindIII
bldM t18 R	AATGGATCCTCGCGAACCAGGCCCCAGCGG	BamHI
whiI t18 F	AATAAGCTTGGTGTCCGTTCTCCTCGAGCAG	HindIII
whiI t18 R	AATGGATCCTCGTGGATGATCCCCGTCCG	BamHI
whiI ORF Flag F	ATGGACTACAAGGACGACGATGACAAG TCCGTTCTCCTCGAGCAGC		these primers were used to introudce an N-terminal 3xFLAG. extF/R primers were used to amplify the two promoter and ORF fragments. The intF/R are nested internal primers which stiched the two fragments. The red bold sequence is 27 bp of the FLAG sequence used for stiching (fussion) of the two PCR fragments. The fused fragment was cloned into pDrive (Qiagen) and then the HindIII/KpnI fragment was …
whiI ORF Flag ext R	CAGCAACGGGATCGGAAGC
whiI ORF Flag int R	GTATCGGTGAACGGCAAGCG
whiI Prom Flag ext F	GCCGGTGTCGTCTCGTTG
whiI prom Flag int F	GGTCCGCAGCAGGCCTGAG
whiI Prom Flag R	CTTGTCATCGTCGTCCTTGTAGTCCAT CAGGCCTCCTGGGGGGAAG
whiI-GST-duet-f	aacatATGTCCCCTATACTAG	NdeI	expression of GST-WhiI
whiI-GST-duet-R	AaGGTACCTCAGTGGATGATCCCCGTC	BamHI
pET-duet bldM F	ttGGATCCaATGACCTCTGTGCTGGTT TGC GACGACTCCCCGCTTGCC	BamHI	expression of His6-BldM and untagged WhiI
pET-duet bldM R	ttAAGCTTTCAGCGAACCAGGCCCCAGC	HindIII
pET-duet whiI F	aaCATATGTCtGTgCTgCTgGAGCAGCCCGCAAGCCTGG	NdeI
pET-duet whiI R	aaGGTACCTCAGTGGATGATCCCCGTCC	KpnI
pET-duet whiI-strepII F	AACATATG TGG AGC CAC CCG CAG TTC GAA AAA TCCGTTCTCCTCGAGCAGCC	NdeI	expression of N-terminally SII tagged WhiI. The SII coding sequence is labeled in red
DNaseI_SVEN1263_F	GCGCACCGAGTCAAATGCG		primers to amplify promoter of GroupI and GroupII used in the DNaseI footprinting. The primers highlighted in red were 32P-labelled in Dnase I footprinting
DNaseI_SVEN1263_R	CTCGCGGCCCTGACGGCG
SVEN4150-Dnase-F	GTC AGG CAT GTT CGT TAG CCT AAC
SVEN4150-Dnase-R	GCA CTG TCG ATC CCA TGT CGT TCA G
DNaseI_SVEN1998_F	CAGAGACTCCGTTTAGGTTCGCC
DNaseI_SVEN1998_R	TGTCTCGATGGCACACGCTG
SVEN_5810-dnase-f	GACCTGGAGGACAAGGGCGTC
SVEN_5810-dnase-r	GCC ATG GCG TCA CGT TAT CTC AG
BldM flag F	GCATAGCTTTCGATGAACGACAGAAG		primers for cloning of c-terminal 3xFLAG BldM with native promoter inframe with 3XFLAG cloned in pUC19. The HindIII/KpnI fragment containing the 3XFLAG sequence was cloned into pMS82
BldM Flag R	GCGAACCAGGCCCCAGCGG
